# Supplementary material for: Phylogenetic analysis of the Lancinae (Gastropoda, Lymnaeidae) with a description of the U.S. federally endangered Banbury Springs lanx
Source: Zookeys. 2017 Mar 28;(663):107–32. doi: 10.3897/zookeys.663.11320 (PMC5523177; doi:10.3897/zookeys.663.11320)
Supplement: XML Treatment for Idaholanx [file zookeys.663.11320-treatment1.xml]

<!DOCTYPE tp:taxon-treatment
  PUBLIC "-//TaxonX//DTD Taxonomic Treatment Publishing DTD v0 20100105//EN" "tax-treatment-NSO.dtd">
<tp:taxon-treatment xmlns:tp="http://www.plazi.org/taxpub"><tp:treatment-meta><kwd-group><label>Taxon classification</label><kwd><named-content xmlns:xlink="http://www.w3.org/1999/xlink" content-type="kingdom">Animalia</named-content></kwd><kwd><named-content xmlns:xlink="http://www.w3.org/1999/xlink" content-type="order">Gastropoda</named-content></kwd><kwd><named-content xmlns:xlink="http://www.w3.org/1999/xlink" content-type="family">Lymnaeidae</named-content></kwd></kwd-group><mixed-citation publication-type="journal"><person-group><name><surname>Campbell</surname><given-names>David C.</given-names></name><name><surname>Clark</surname><given-names>Stephanie A.</given-names></name><name><surname>Lydeard</surname><given-names>Charles</given-names></name></person-group><article-title>Phylogenetic analysis of the <tp:taxon-name><tp:taxon-name-part taxon-name-part-type="subfamily">Lancinae</tp:taxon-name-part></tp:taxon-name> (<tp:taxon-name><tp:taxon-name-part taxon-name-part-type="class">Gastropoda</tp:taxon-name-part></tp:taxon-name>, <tp:taxon-name><tp:taxon-name-part taxon-name-part-type="family">Lymnaeidae</tp:taxon-name-part></tp:taxon-name>) with a description of the U.S. federally endangered Banbury Springs lanx</article-title><source>Zookeys</source><day>28</day><month>3</month><year>2017</year><volume>2017</volume><issue>663</issue><fpage>107</fpage><lpage>132</lpage><pub-id pub-id-type="doi">10.3897/zookeys.663.11320</pub-id></mixed-citation></tp:treatment-meta><tp:nomenclature><tp:taxon-name>
              <tp:taxon-name-part taxon-name-part-type="genus" reg="Idaholanx">Idaholanx</tp:taxon-name-part>
              <object-id xmlns:xlink="http://www.w3.org/1999/xlink" content-type="zoobank" xlink:type="simple">http://zoobank.org/5E7508F1-1AF1-4051-AFD3-E7733DEF094F</object-id>
            </tp:taxon-name><tp:taxon-authority>Clark, Campbell &amp; Lydeard</tp:taxon-authority><tp:taxon-status xmlns:xlink="http://www.w3.org/1999/xlink" xlink:type="simple">gen. n.</tp:taxon-status></tp:nomenclature><tp:treatment-sec sec-type="type species" id="SECID0EHUBI"><title>Type species.</title><p>
              <italic><tp:taxon-name><tp:taxon-name-part taxon-name-part-type="genus" reg="Idaholanx">Idaholanx</tp:taxon-name-part> <tp:taxon-name-part taxon-name-part-type="species" reg="fresti">fresti</tp:taxon-name-part></tp:taxon-name></italic> Clark, Campbell &amp; Lydeard sp. n.</p></tp:treatment-sec><tp:treatment-sec sec-type="description" id="SECID0EYUBI"><title>Description.</title><p>
              <italic>Shell</italic> (Figs <xref ref-type="fig" rid="F3">3</xref>, <xref ref-type="fig" rid="F5">5A</xref>). Patelliform, 2.0–3.9 mm in height and 4.0–6.7 mm in length and 3.0–5.4 mm in width. Aperture elliptical. Protoconch smooth, apex positioned posteriorly. Teleoconch sculpture of concentric growth lines. Shell pale to dark reddish brown. Internal columellar muscle scar C-shaped.</p><fig id="F3" position="float" orientation="portrait"><label>Figure 3.</label><caption><p>Shell, holotype of <italic><tp:taxon-name><tp:taxon-name-part taxon-name-part-type="genus" reg="Idaholanx">Idaholanx</tp:taxon-name-part> <tp:taxon-name-part taxon-name-part-type="species" reg="fresti">fresti</tp:taxon-name-part></tp:taxon-name></italic> sp. n.</p></caption><graphic xmlns:xlink="http://www.w3.org/1999/xlink" xlink:href="zookeys-663-107-g003.jpg" position="float" orientation="portrait" xlink:type="simple" id="oo_128550.jpg"/></fig><p>
              <italic>Non -genital anatomy</italic>. Columnar muscle C-shaped (Fig. <xref ref-type="fig" rid="F5">5B</xref>), gap on right side, roughly central. Digestive gland, kidney and lung typical of <tp:taxon-name><tp:taxon-name-part taxon-name-part-type="family">Lymnaeidae</tp:taxon-name-part></tp:taxon-name> and that seen for <italic><tp:taxon-name><tp:taxon-name-part taxon-name-part-type="genus" reg="Lanx">Lanx</tp:taxon-name-part></tp:taxon-name></italic> and <italic><tp:taxon-name><tp:taxon-name-part taxon-name-part-type="genus" reg="Fisherola">Fisherola</tp:taxon-name-part></tp:taxon-name></italic> (<xref ref-type="bibr" rid="B3">Baker 1925</xref>, <abbrev xmlns:xlink="http://www.w3.org/1999/xlink" content-type="institution" xlink:title="Invertebrate Identification’s invertebrate reference collection, Chicago, Illinois, U.S.A." id="ABBRID0E6WBI" xlink:type="simple">SAC</abbrev> personal observations). Animal colour dark grey to black.</p><p>
              <italic>Genitalia anatomy</italic> (Fig. <xref ref-type="fig" rid="F4">4</xref>): The distinction between the praeputium and penial sheath is not clearly defined, the praeputium and the penial sheath are both about half <!--PageBreak-->the length of the penial complex. Penis is short and thick. The prostate is elongate and tube like, with the vas deferens entering apically. The uterus is strongly folded, and is surrounded by a large albumen gland. The uterus connects to the proximal part of the oviduct (oviduct I) by a short tubular duct. A roundish nidamental gland joins here. The oviduct widens into the pyriform body which is relatively large, with the anterior portion slightly more swollen than the distal portion. The short oviduct II terminates with a small vagina. The spermatheca is of moderate size and ovate. The spermathecal duct is long and widens at its opening to the vagina.</p><fig id="F4" position="float" orientation="portrait"><label>Figure 4.</label><caption><p>Reproductive anatomy, holotype of <italic><tp:taxon-name><tp:taxon-name-part taxon-name-part-type="genus" reg="Idaholanx">Idaholanx</tp:taxon-name-part> <tp:taxon-name-part taxon-name-part-type="species" reg="fresti">fresti</tp:taxon-name-part></tp:taxon-name></italic> sp. n. <bold><abbrev xmlns:xlink="http://www.w3.org/1999/xlink" xlink:title="albumen gland" xlink:type="simple">AG</abbrev></bold> albumen gland <bold><abbrev xmlns:xlink="http://www.w3.org/1999/xlink" xlink:title="body wall" xlink:type="simple">BW</abbrev></bold> body wall <bold><abbrev xmlns:xlink="http://www.w3.org/1999/xlink" xlink:title="" xlink:type="simple">NG</abbrev></bold> nidamental gland <bold><abbrev xmlns:xlink="http://www.w3.org/1999/xlink" xlink:title="oviduct" xlink:type="simple">O</abbrev></bold> oviduct <bold><abbrev xmlns:xlink="http://www.w3.org/1999/xlink" xlink:title="ovotestis" xlink:type="simple">OT</abbrev></bold> ovotestis <bold><abbrev xmlns:xlink="http://www.w3.org/1999/xlink" xlink:title="penis" xlink:type="simple">P</abbrev></bold> penis <bold><abbrev xmlns:xlink="http://www.w3.org/1999/xlink" xlink:title="pyriform body" xlink:type="simple">PB</abbrev></bold> pyriform body <bold><abbrev xmlns:xlink="http://www.w3.org/1999/xlink" xlink:title="prostate gland" xlink:type="simple">PG</abbrev></bold> prostate gland <bold><abbrev xmlns:xlink="http://www.w3.org/1999/xlink" xlink:title="penial sheath" xlink:type="simple">PS</abbrev></bold> penial sheath <bold><abbrev xmlns:xlink="http://www.w3.org/1999/xlink" xlink:title="spermatheca" xlink:type="simple">S</abbrev></bold> spermatheca <bold><abbrev xmlns:xlink="http://www.w3.org/1999/xlink" xlink:title="spermathecal duct" xlink:type="simple">SD</abbrev></bold> spermathecal duct <bold><abbrev xmlns:xlink="http://www.w3.org/1999/xlink" xlink:title="seminal vesicle" xlink:type="simple">SV</abbrev></bold> seminal vesicle <bold><abbrev xmlns:xlink="http://www.w3.org/1999/xlink" xlink:title="uterus" xlink:type="simple">U</abbrev></bold> uterus <bold><abbrev xmlns:xlink="http://www.w3.org/1999/xlink" xlink:title="vagina" xlink:type="simple">V</abbrev></bold> vagina <bold><abbrev xmlns:xlink="http://www.w3.org/1999/xlink" xlink:title="vas deferens" xlink:type="simple">VD</abbrev></bold> vas deferens.</p></caption><graphic xmlns:xlink="http://www.w3.org/1999/xlink" xlink:href="zookeys-663-107-g004.jpg" position="float" orientation="portrait" xlink:type="simple" id="oo_128551.jpg"/></fig></tp:treatment-sec><tp:treatment-sec sec-type="distribution" id="SECID0EXZBI"><title>Distribution.</title><p>
              <italic><tp:taxon-name><tp:taxon-name-part taxon-name-part-type="genus" reg="Idaholanx">Idaholanx</tp:taxon-name-part></tp:taxon-name></italic>, as currently recognised, is known from four isolated cold water springs (Thousand, Banbury, Briggs and Box Canyon Springs) that flow into eastern side of an 8 km section of the Snake River, in Gooding County, Idaho.</p></tp:treatment-sec><tp:treatment-sec sec-type="remarks" id="SECID0EF1BI"><title>Remarks.</title><p>
              <italic><tp:taxon-name><tp:taxon-name-part taxon-name-part-type="genus" reg="Idaholanx">Idaholanx</tp:taxon-name-part></tp:taxon-name></italic> gen. n. differs from <italic><tp:taxon-name><tp:taxon-name-part taxon-name-part-type="genus" reg="Fisherola">Fisherola</tp:taxon-name-part></tp:taxon-name></italic> by having a smaller, taller shell with its apex located towards the middle of the shell and not posteriorly. It differs from <italic><tp:taxon-name><tp:taxon-name-part taxon-name-part-type="genus" reg="Lanx">Lanx</tp:taxon-name-part></tp:taxon-name></italic> by being smaller and taller and having an open C-shaped columellar muscle and not a closed circular columellar muscle (Fig. <xref ref-type="fig" rid="F5">5C–F</xref>).</p><fig id="F5" position="float" orientation="portrait"><label>Figure 5.</label><caption><p>Comparison of shells and animals of <italic><tp:taxon-name><tp:taxon-name-part taxon-name-part-type="genus" reg="Idaholanx">Idaholanx</tp:taxon-name-part></tp:taxon-name></italic> n. gen., <italic><tp:taxon-name><tp:taxon-name-part taxon-name-part-type="genus" reg="Fisherola">Fisherola</tp:taxon-name-part></tp:taxon-name></italic> and <italic><tp:taxon-name><tp:taxon-name-part taxon-name-part-type="genus" reg="Lanx">Lanx</tp:taxon-name-part></tp:taxon-name></italic>. The shells are oriented with the head of the animal facing right, while the whole animals without shells are dorsal views with the head up. <italic><tp:taxon-name><tp:taxon-name-part taxon-name-part-type="genus" reg="Idaholanx">Idaholanx</tp:taxon-name-part> <tp:taxon-name-part taxon-name-part-type="species" reg="fresti">fresti</tp:taxon-name-part></tp:taxon-name></italic> sp. n. <bold>A</bold> shell <bold>B</bold> whole animal. <italic><tp:taxon-name><tp:taxon-name-part taxon-name-part-type="genus" reg="Fisherola">Fisherola</tp:taxon-name-part> <tp:taxon-name-part taxon-name-part-type="species" reg="nuttalli">nuttalli</tp:taxon-name-part></tp:taxon-name></italic>: <bold>C</bold> shell <bold>D</bold> whole animal. <italic><tp:taxon-name><tp:taxon-name-part taxon-name-part-type="genus" reg="Lanx">Lanx</tp:taxon-name-part> <tp:taxon-name-part taxon-name-part-type="species" reg="patelloides">patelloides</tp:taxon-name-part></tp:taxon-name></italic>. <bold>E</bold> shell <bold>F</bold> whole animal. The red arrows indicate the position of the head in <bold>A, C</bold>; the position of the gap in the <tp:taxon-name><tp:taxon-name-part taxon-name-part-type="species" reg="columella">columella</tp:taxon-name-part></tp:taxon-name> muscle in <bold>B, D</bold> and the narrow connection in <bold>F</bold>. Images not to scale.</p></caption><graphic xmlns:xlink="http://www.w3.org/1999/xlink" xlink:href="zookeys-663-107-g005.jpg" position="float" orientation="portrait" xlink:type="simple" id="oo_128552.jpg"/></fig></tp:treatment-sec><tp:treatment-sec sec-type="etymology" id="SECID0EC5BI"><title>Etymology.</title><p>A combination of Idaho, the only state the genus is known to occur in and <italic><tp:taxon-name><tp:taxon-name-part taxon-name-part-type="genus" reg="Lanx">Lanx</tp:taxon-name-part></tp:taxon-name></italic>, the genus it has been historically referred to and which is currently only known from northern California and southern Oregon.</p></tp:treatment-sec><ref-list><ref id="B3"><mixed-citation xmlns:xlink="http://www.w3.org/1999/xlink" xlink:type="simple">
          <person-group><name name-style="western"><surname>Baker</surname><given-names>HB</given-names></name></person-group> (<year>1925</year>) <article-title>Anatomy of <italic><tp:taxon-name><tp:taxon-name-part taxon-name-part-type="genus">Lanx</tp:taxon-name-part></tp:taxon-name></italic>, a limpet-like lymnaeid mollusk.</article-title> <source>Proceedings of the California Academy of Sciences</source> <volume>14</volume>: <fpage>143</fpage>–<lpage>169</lpage>.</mixed-citation></ref></ref-list></tp:taxon-treatment>
