# Supplementary material for: Phylogenetic analysis of the Lancinae (Gastropoda, Lymnaeidae) with a description of the U.S. federally endangered Banbury Springs lanx
Source: Zookeys. 2017 Mar 28;(663):107–32. doi: 10.3897/zookeys.663.11320 (PMC5523177; doi:10.3897/zookeys.663.11320)
Supplement: XML Treatment for Idaholanx fresti [file zookeys.663.11320-treatment2.xml]

<!DOCTYPE tp:taxon-treatment
  PUBLIC "-//TaxonX//DTD Taxonomic Treatment Publishing DTD v0 20100105//EN" "tax-treatment-NSO.dtd">
<tp:taxon-treatment xmlns:tp="http://www.plazi.org/taxpub"><tp:treatment-meta><kwd-group><label>Taxon classification</label><kwd><named-content xmlns:xlink="http://www.w3.org/1999/xlink" content-type="kingdom">Animalia</named-content></kwd><kwd><named-content xmlns:xlink="http://www.w3.org/1999/xlink" content-type="order">Gastropoda</named-content></kwd><kwd><named-content xmlns:xlink="http://www.w3.org/1999/xlink" content-type="family">Lymnaeidae</named-content></kwd></kwd-group><mixed-citation publication-type="journal"><person-group><name><surname>Campbell</surname><given-names>David C.</given-names></name><name><surname>Clark</surname><given-names>Stephanie A.</given-names></name><name><surname>Lydeard</surname><given-names>Charles</given-names></name></person-group><article-title>Phylogenetic analysis of the <tp:taxon-name><tp:taxon-name-part taxon-name-part-type="subfamily">Lancinae</tp:taxon-name-part></tp:taxon-name> (<tp:taxon-name><tp:taxon-name-part taxon-name-part-type="class">Gastropoda</tp:taxon-name-part></tp:taxon-name>, <tp:taxon-name><tp:taxon-name-part taxon-name-part-type="family">Lymnaeidae</tp:taxon-name-part></tp:taxon-name>) with a description of the U.S. federally endangered Banbury Springs lanx</article-title><source>Zookeys</source><day>28</day><month>3</month><year>2017</year><volume>2017</volume><issue>663</issue><fpage>107</fpage><lpage>132</lpage><pub-id pub-id-type="doi">10.3897/zookeys.663.11320</pub-id></mixed-citation></tp:treatment-meta><tp:nomenclature><tp:taxon-name>
              <tp:taxon-name-part taxon-name-part-type="genus" reg="Idaholanx">Idaholanx</tp:taxon-name-part>
              <tp:taxon-name-part taxon-name-part-type="species" reg="fresti">fresti</tp:taxon-name-part>
              <object-id xmlns:xlink="http://www.w3.org/1999/xlink" content-type="zoobank" xlink:type="simple">http://zoobank.org/9B243DB3-ABD2-40CC-B9A0-BC4DD1778971</object-id>
            </tp:taxon-name><tp:taxon-authority>Clark, Campbell &amp; Lydeard</tp:taxon-authority><tp:taxon-status xmlns:xlink="http://www.w3.org/1999/xlink" xlink:type="simple">sp. n.</tp:taxon-status></tp:nomenclature><tp:treatment-sec sec-type="type locality" id="SECID0EX6BI"><title>Type locality.</title><p>21–24<sup>th</sup> runs of the lower outflow of Banbury Springs, Gooding County, Idaho, U.S.A. <named-content xmlns:xlink="http://www.w3.org/1999/xlink" content-type="dwc:verbatimCoordinates" xlink:type="simple"><named-content content-type="geo-json" specific-use="{&#34;type&#34;:&#34;Point&#34;,&#34;coordinates&#34;:[-114.821667,42.689028]}" id="NCID0ECACI" xlink:type="simple">42°41'20.5"N, 114°49'18"W</named-content></named-content>, 879m, 4 Sept 2003. Coll: T. Frest &amp; E. Johannes.</p></tp:treatment-sec><tp:treatment-sec sec-type="type material" id="SECID0EHACI"><title>Type material.</title><p>Holotype Field Museum of Natural History (<named-content xmlns:xlink="http://www.w3.org/1999/xlink" content-type="dwc:institutional_code" xlink:type="simple">FMNH</named-content>) 342894 (dissected), paratypes <named-content xmlns:xlink="http://www.w3.org/1999/xlink" content-type="dwc:institutional_code" xlink:type="simple">FMNH</named-content> 342895, <abbrev xmlns:xlink="http://www.w3.org/1999/xlink" content-type="institution" xlink:title="Deixis Consultants mollusc reference collection, Seattle, Washington, U.S.A." id="ABBRID0EXACI" xlink:type="simple">DCS</abbrev>, <abbrev xmlns:xlink="http://www.w3.org/1999/xlink" content-type="institution" xlink:title="Invertebrate Identification’s invertebrate reference collection, Chicago, Illinois, U.S.A." id="ABBRID0E3ACI" xlink:type="simple">SAC</abbrev> S.26084; <named-content xmlns:xlink="http://www.w3.org/1999/xlink" content-type="dwc:institutional_code" xlink:type="simple">FMNH</named-content> 342896, <abbrev xmlns:xlink="http://www.w3.org/1999/xlink" content-type="institution" xlink:title="Deixis Consultants mollusc reference collection, Seattle, Washington, U.S.A." id="ABBRID0EGBCI" xlink:type="simple">DCS</abbrev>, <abbrev xmlns:xlink="http://www.w3.org/1999/xlink" content-type="institution" xlink:title="Invertebrate Identification’s invertebrate reference collection, Chicago, Illinois, U.S.A." id="ABBRID0ELBCI" xlink:type="simple">SAC</abbrev> S.26085 (shell), 13–15<sup>th</sup> runs of the lower outflow of Banbury Springs, about middle of spring complex along trail with wooden bridges, <named-content xmlns:xlink="http://www.w3.org/1999/xlink" content-type="dwc:verbatimCoordinates" xlink:type="simple"><named-content content-type="geo-json" specific-use="{&#34;type&#34;:&#34;Point&#34;,&#34;coordinates&#34;:[-114.821667,42.689167]}" id="NCID0EVBCI" xlink:type="simple">42°41'21"N, 114°49'18"W</named-content></named-content>, 21 Sept 1989; <named-content xmlns:xlink="http://www.w3.org/1999/xlink" content-type="dwc:institutional_code" xlink:type="simple">FMNH</named-content> 342901, lower outflow of Banbury Springs, <named-content xmlns:xlink="http://www.w3.org/1999/xlink" content-type="dwc:verbatimCoordinates" xlink:type="simple"><named-content content-type="geo-json" specific-use="{&#34;type&#34;:&#34;Point&#34;,&#34;coordinates&#34;:[-114.822056,42.689389]}" id="NCID0ECCCI" xlink:type="simple">42°41'21.8"N, 114°49'19.4"W</named-content></named-content>, 11 Jan 2006; <named-content xmlns:xlink="http://www.w3.org/1999/xlink" content-type="dwc:institutional_code" xlink:type="simple">FMNH</named-content> 342904, <abbrev xmlns:xlink="http://www.w3.org/1999/xlink" content-type="institution" xlink:title="Invertebrate Identification’s invertebrate reference collection, Chicago, Illinois, U.S.A." id="ABBRID0EMCCI" xlink:type="simple">SAC</abbrev> S.23967 (shell), lower outflow of Banbury Springs, <named-content xmlns:xlink="http://www.w3.org/1999/xlink" content-type="dwc:verbatimCoordinates" xlink:type="simple"><named-content content-type="geo-json" specific-use="{&#34;type&#34;:&#34;Point&#34;,&#34;coordinates&#34;:[-114.8216667,42.689167]}" id="NCID0EUCCI" xlink:type="simple">42°41'21"N, 114°49'18"W</named-content></named-content>, 6 Aug 2006; <named-content xmlns:xlink="http://www.w3.org/1999/xlink" content-type="dwc:institutional_code" xlink:type="simple">FMNH</named-content> 342897 (shells), <abbrev xmlns:xlink="http://www.w3.org/1999/xlink" content-type="institution" xlink:title="Invertebrate Identification’s invertebrate reference collection, Chicago, Illinois, U.S.A." id="ABBRID0E5CCI" xlink:type="simple">SAC</abbrev> S.25699 (shell), lower outflow of Banbury Springs, <named-content xmlns:xlink="http://www.w3.org/1999/xlink" content-type="dwc:verbatimCoordinates" xlink:type="simple"><named-content content-type="geo-json" specific-use="{&#34;type&#34;:&#34;Point&#34;,&#34;coordinates&#34;:[-114.821806,42.689389]}" id="NCID0EGDCI" xlink:type="simple">42°41'21.8"N, 114°49'18.5"W</named-content></named-content>, 25 May 2016.</p></tp:treatment-sec><tp:treatment-sec sec-type="material" id="SECID0ELDCI"><title>Additional material examined.</title><p>Idaho. <italic>Gooding County</italic>. <named-content xmlns:xlink="http://www.w3.org/1999/xlink" content-type="dwc:institutional_code" xlink:type="simple">FMNH</named-content> 342905 (shells), <abbrev xmlns:xlink="http://www.w3.org/1999/xlink" content-type="institution" xlink:title="Invertebrate Identification’s invertebrate reference collection, Chicago, Illinois, U.S.A." id="ABBRID0EYDCI" xlink:type="simple">SAC</abbrev> S.25842 (shell) lower outflow of Box Canyon Spring, about 110m below diversion dam, <named-content xmlns:xlink="http://www.w3.org/1999/xlink" content-type="dwc:verbatimCoordinates" xlink:type="simple"><named-content content-type="geo-json" specific-use="{&#34;type&#34;:&#34;Point&#34;,&#34;coordinates&#34;:[-114.817222,42.707361]}" id="NCID0EAECI" xlink:type="simple">42°42'26.5"N, 114°49'02"W</named-content></named-content>, 24 May 2016; <named-content xmlns:xlink="http://www.w3.org/1999/xlink" content-type="dwc:institutional_code" xlink:type="simple">FMNH</named-content> 342898 (shells) lower outflow of Box Canyon Spring, about 160m below diversion dam, <named-content xmlns:xlink="http://www.w3.org/1999/xlink" content-type="dwc:verbatimCoordinates" xlink:type="simple"><named-content content-type="geo-json" specific-use="{&#34;type&#34;:&#34;Point&#34;,&#34;coordinates&#34;:[-114.817778,42.707500]}" id="NCID0ENECI" xlink:type="simple">42°42'27"N, 114°49'04"W</named-content></named-content>, Apr 2016; <named-content xmlns:xlink="http://www.w3.org/1999/xlink" content-type="dwc:institutional_code" xlink:type="simple">FMNH</named-content> 342899 (1 dissected), <named-content xmlns:xlink="http://www.w3.org/1999/xlink" content-type="dwc:institutional_code" xlink:type="simple">FMNH</named-content> 342900 (shell) lower outflow of Box Canyon Spring, about 400m below diversion dam, <named-content xmlns:xlink="http://www.w3.org/1999/xlink" content-type="dwc:verbatimCoordinates" xlink:type="simple"><named-content content-type="geo-json" specific-use="{&#34;type&#34;:&#34;Point&#34;,&#34;coordinates&#34;:[-114.820694,42.707639]}" id="NCID0E6ECI" xlink:type="simple">42°42'27.5"N, 114°49'14.5"W</named-content></named-content>, 11 Jan 2006; <named-content xmlns:xlink="http://www.w3.org/1999/xlink" content-type="dwc:institutional_code" xlink:type="simple">FMNH</named-content> 342902 (1 dissected) outflow of Briggs Spring just below road crossing, <named-content xmlns:xlink="http://www.w3.org/1999/xlink" content-type="dwc:verbatimCoordinates" xlink:type="simple"><named-content content-type="geo-json" specific-use="{&#34;type&#34;:&#34;Point&#34;,&#34;coordinates&#34;:[-114.809278,42.673972]}" id="NCID0EMFCI" xlink:type="simple">42°40'26.3"N, 114°48'33.4"W</named-content></named-content>, 24 Jan 2006; <named-content xmlns:xlink="http://www.w3.org/1999/xlink" content-type="dwc:institutional_code" xlink:type="simple">FMNH</named-content> 342906 (shells), <abbrev xmlns:xlink="http://www.w3.org/1999/xlink" content-type="institution" xlink:title="Invertebrate Identification’s invertebrate reference collection, Chicago, Illinois, U.S.A." id="ABBRID0EWFCI" xlink:type="simple">SAC</abbrev> S.25707 (shell) outflow of Briggs Spring about 15m below diversion dam, <named-content xmlns:xlink="http://www.w3.org/1999/xlink" content-type="dwc:verbatimCoordinates" xlink:type="simple"><named-content content-type="geo-json" specific-use="{&#34;type&#34;:&#34;Point&#34;,&#34;coordinates&#34;:[-114.810889,42.674139]}" id="NCID0E5FCI" xlink:type="simple">42°40'26.9"N, 114°48'39.2"W</named-content></named-content>, 24 May 2016; <named-content xmlns:xlink="http://www.w3.org/1999/xlink" content-type="dwc:institutional_code" xlink:type="simple">FMNH</named-content> 342903 (1 dissected), outflow of Thousand Springs, <named-content xmlns:xlink="http://www.w3.org/1999/xlink" content-type="dwc:verbatimCoordinates" xlink:type="simple"><named-content content-type="geo-json" specific-use="{&#34;type&#34;:&#34;Point&#34;,&#34;coordinates&#34;:[-114.845083,42.747694]}" id="NCID0ELGCI" xlink:type="simple">42°44'51.7"N, 114°50'42.3"W</named-content></named-content>, 24 Jan 2006.</p></tp:treatment-sec><tp:treatment-sec sec-type="description" id="SECID0EQGCI"><title>Description.</title><p>Shell and anatomical description as for genus. Holotype 2.8 mm in height, 4.8 mm in length and 3.6 mm in width.</p></tp:treatment-sec><tp:treatment-sec sec-type="etymology" id="SECID0EVGCI"><title>Etymology.</title><p>Named for the late Dr Terrence J. Frest, for his significant contribution to the knowledge of land and freshwater molluscs of North America, especially of the western states and who was also a colleague and friend.</p></tp:treatment-sec><tp:treatment-sec sec-type="ecology" id="SECID0E1GCI"><title>Ecology.</title><p>This species is found under and on the sides of stones in cold flowing water in the range of 12.2–16.7 °C. It is not known exactly when egg laying occurs or how many eggs are laided at a time. It could be similar to the closely related species <!--PageBreak--><italic><tp:taxon-name><tp:taxon-name-part taxon-name-part-type="genus" reg="Fisherola">Fisherola</tp:taxon-name-part> <tp:taxon-name-part taxon-name-part-type="species" reg="nuttallii">nuttallii</tp:taxon-name-part></tp:taxon-name></italic> (Haldeman, 1841) which occurs in the Snake River and other major tributaries of, as well as the main stem of the Columbia River. <xref ref-type="bibr" rid="B20">Coutant and Becker (1970)</xref> observed <italic><tp:taxon-name><tp:taxon-name-part taxon-name-part-type="genus" reg="Fisherola">Fisherola</tp:taxon-name-part> <tp:taxon-name-part taxon-name-part-type="species" reg="nuttallii">nuttallii</tp:taxon-name-part></tp:taxon-name></italic> laying transparent, suboval gelatinous egg masses containing between 1–12 eggs laid from April to June in the Washington, U.S.A. portion of the Columbia River. They noted that growth rates increased as the availability <!--PageBreak-->of food and temperature increased and that the life span was about a year, with adult mortality increasing rapidly after egg laying and after the temperatures increased above 17.3°C.</p></tp:treatment-sec><tp:treatment-sec sec-type="distribution" id="SECID0E4HCI"><title>Distribution.</title><p>Currently known from four small to large isolated spring complexes along an eight kilometer stretch of the Snake River in Gooding County, Idaho (Fig. <xref ref-type="fig" rid="F6">6</xref>).</p><fig id="F6" position="float" orientation="portrait"><label>Figure 6.</label><caption><p>Distribution of <italic><tp:taxon-name><tp:taxon-name-part taxon-name-part-type="genus" reg="Idaholanx">Idaholanx</tp:taxon-name-part> <tp:taxon-name-part taxon-name-part-type="species" reg="fresti">fresti</tp:taxon-name-part></tp:taxon-name></italic>. Insets show location of Idaho in the US and of the springs in Idaho.</p></caption><graphic xmlns:xlink="http://www.w3.org/1999/xlink" xlink:href="zookeys-663-107-g006.jpg" position="float" orientation="portrait" xlink:type="simple" id="oo_128553.jpg"/></fig></tp:treatment-sec><tp:treatment-sec sec-type="conservation status" id="SECID0E6ICI"><title>Conservation status.</title><p>Listed as endangered under the U.S. Endangered Species Act of 1973, under the name Banbury Springs lanx, <italic><tp:taxon-name><tp:taxon-name-part taxon-name-part-type="genus" reg="Lanx">Lanx</tp:taxon-name-part></tp:taxon-name></italic> sp.</p></tp:treatment-sec><ref-list><ref id="B20"><mixed-citation xmlns:xlink="http://www.w3.org/1999/xlink" xlink:type="simple">
          <person-group><name name-style="western"><surname>Coutant</surname><given-names>CC</given-names></name><name name-style="western"><surname>Becker</surname><given-names>CD</given-names></name></person-group> (<year>1970</year>) <source>Growth of the Columbia River Limpet, <italic><tp:taxon-name><tp:taxon-name-part taxon-name-part-type="genus">Fisherola</tp:taxon-name-part> <tp:taxon-name-part taxon-name-part-type="species">nuttalli</tp:taxon-name-part></tp:taxon-name></italic> (Haldeman), in normal and reactor-warmed water.</source> <publisher-name>BNWL-1537</publisher-name>, <publisher-loc>Pacific Northwest Laboratory, Richland, Washington</publisher-loc>, <size units="page">14 pp</size>. <ext-link xlink:type="simple" ext-link-type="doi" xlink:href="10.2172/4077701">https://doi.org/10.2172/4077701</ext-link></mixed-citation></ref></ref-list></tp:taxon-treatment>
